# Supplementary material for: Species-Specificity in Thermopreference and CO2-Gated Heat-Seeking in Culex Mosquitoes
Source: Insects. 2022 Jan 14;13(1):92. doi: 10.3390/insects13010092 (PMC8779787; doi:10.3390/insects13010092)
Supplement: Supplementary file 1 [file insects-13-00092-s001.zip]

Archive with 1 entries (1 files):
- insects-1536378-supplementary.pdf
